# Supplementary material for: Design of Inhibitors of the Intrinsically Disordered Protein NUPR1: Balance between Drug Affinity and Target Function
Source: Biomolecules. 2021 Oct 3;11(10):1453. doi: 10.3390/biom11101453 (PMC8533202; doi:10.3390/biom11101453)
Supplement: Supplementary file 1 [file biomolecules-11-01453-s001.zip]

Archive with 1 entries (1 files):
- biomolecules-1376295-supplementary.pdf
